# Supplementary material for: False-Positive Diagnosis of Congenital Heart Defects at First-Trimester Ultrasound: An Italian Multicentric Study
Source: Diagnostics (Basel). 2024 Nov 13;14(22):2543. doi: 10.3390/diagnostics14222543 (PMC11592638; doi:10.3390/diagnostics14222543)
Supplement: Supplementary file 1 [file diagnostics-14-02543-s001.zip]

Archive with 3 entries (3 files):
- diagnostics-3240060-supplementary/Supplementary material.pdf
- diagnostics-3240060-supplementary/Supplementary_Video1.mp4
- diagnostics-3240060-supplementary/Supplementary_video2.mp4
